# Supplementary material for: Performance Characteristics of Real-Time PCRs for African Swine Fever Virus Genome Detection—Comparison of Twelve Kits to an OIE-Recommended Method
Source: Viruses. 2022 Jan 24;14(2):220. doi: 10.3390/v14020220 (PMC8875665; doi:10.3390/v14020220)
Supplement: Supplementary file 1 [file viruses-14-00220-s001.zip]

Archive with 1 entries (1 files):
- viruses-1541177-supplementary.xlsx
